# Supplementary material for: Health dialogue intervention versus opportunistic screening in primary care for type 2 diabetes and cardiovascular disease prevention in settings with low socioeconomic status (DETECT): study protocol for a pragmatic cluster-randomized trial
Source: Trials. 2024 Oct 12;25:672. doi: 10.1186/s13063-024-08533-8 (PMC11470558; doi:10.1186/s13063-024-08533-8)
Supplement: Supplementary file 1 — Supplementary Material 1. [file 13063_2024_8533_MOESM1_ESM.r]

# random
arm1 = double(31)
z1 = seq(2, 30, 2)
set.seed(125821)

for (i in z1)
{
  arm1[i] = rbinom(1, 1, 0.5)
  arm1[i+1] = 1 - arm1[i]
}
arm1[1] = rbinom(1, 1, 0.5)
arm1
